# Supplementary material for: Comparative Ten-Year Outcomes in Chronic and Acute Coronary Syndrome Patients Undergoing Invasive Diagnostics—Insights from the KORONEF Registry
Source: Biomedicines. 2024 Nov 23;12(12):2672. doi: 10.3390/biomedicines12122672 (PMC11726982; doi:10.3390/biomedicines12122672)
Supplement: Supplementary file 1 [file biomedicines-12-02672-s001.zip]

Archive with 1 entries (1 files):
- biomedicines-3315460-supplementary.pdf
